# Supplementary material for: Widespread Circulation of Tick-Borne Viruses in Virginia—Evidence of Exposure to Heartland, Bourbon, and Powassan Viruses in Wildlife and Livestock
Source: Microorganisms. 2024 Apr 30;12(5):899. doi: 10.3390/microorganisms12050899 (PMC11124039; doi:10.3390/microorganisms12050899)
Supplement: Supplementary file 1 [file microorganisms-12-00899-s001.zip]

Archive with 1 entries (1 files):
- microorganisms-2925000-supplementary.pdf
